# Supplementary material for: Synthetic Cinnamides and Cinnamates: Antimicrobial Activity, Mechanism of Action, and In Silico Study
Source: Molecules. 2023 Feb 17;28(4):1918. doi: 10.3390/molecules28041918 (PMC9967511; doi:10.3390/molecules28041918)
Supplement: Supplementary file 1 [file molecules-28-01918-s001.zip]

Archive with 1 entries (1 files):
- molecules-2204175-supplementary.pdf
